# Supplementary material for: Hemocytes facilitate interclonal cooperation-induced tumor malignancy by hijacking the innate immune system in Drosophila
Source: EMBO J. 2025 Aug 22;44(19):5394–428. doi: 10.1038/s44318-025-00547-5 (PMC12489090; doi:10.1038/s44318-025-00547-5)
Supplement: Supplementary file 4 — Movie EV1 [file 44318_2025_547_MOESM4_ESM.zip]

Archive with 4 entries (3 files):
- Movie EV1/
- Movie EV1/EMBOJ-2025-120470_MovieEV1-movie legend.docx
- Movie EV1/Movie EV1.avi
- Movie EV1/README.txt
