# Supplementary material for: Hemocytes facilitate interclonal cooperation-induced tumor malignancy by hijacking the innate immune system in Drosophila
Source: EMBO J. 2025 Aug 22;44(19):5394–428. doi: 10.1038/s44318-025-00547-5 (PMC12489090; doi:10.1038/s44318-025-00547-5)
Supplement: Supplementary file 5 — Source data Fig. 1 [file 44318_2025_547_MOESM5_ESM.zip]

Archive with 61 entries (55 files):
- Figure 1E/
- Figure 1E/0 paper Figure 1E with provided image sequence.tif
- Figure 1E/1-1 rotated and cut image with border line.tif
- Figure 1E/1-2 original image.tif
- Figure 1E/2-1 rotated and cut image with border line.tif
- Figure 1E/2-2 original image.tif
- Figure 1E/3-1 rotated and cut image with border line.tif
- Figure 1E/3-2 original image.tif
- Figure 1E/4-1 rotated and cut image with border line.tif
- Figure 1E/4-2 original image.tif
- Figure 1E/5-1 rotated and cut image with border line.tif
- Figure 1E/5-2 original image.tif
- Figure 1E/6-1 rotated and cut image with border line.tif
- Figure 1E/6-2 original image.tif
- Figure 1E/README.txt
- Figure 1F/
- Figure 1F/Figure 1F.xlsx
- Figure 1G/
- Figure 1G/0 paper Figure 1G with provided image sequence.tif
- Figure 1G/1-1 rotated and cut image with border line.tif
- Figure 1G/1-2 original image.tif
- Figure 1G/2-1 rotated and cut image with border line.tif
- Figure 1G/2-2 original image.tif
- Figure 1G/3-1 rotated and cut image with border line.tif
- Figure 1G/3-2 original image.tif
- Figure 1G/4-1 rotated and cut image with border line.tif
- Figure 1G/4-2 original image.tif
- Figure 1G/5-1 rotated and cut image with border line.tif
- Figure 1G/5-2 original image.tif
- Figure 1G/README.txt
- Figure 1H/
- Figure 1H/Figure 1H.xlsx
- Figure 1C/
- Figure 1C/0 paper Figure 1C with provided image sequence.tif
- Figure 1C/1-1 rotated and cut image.tif
- Figure 1C/1-2 original image.tif
- Figure 1C/10-1 rotated and cut image.tif
- Figure 1C/10-2 original image.tif
- Figure 1C/11-1 rotated and cut image.tif
- Figure 1C/11-2 original image.tif
- Figure 1C/12-1 rotated and cut image with border line.tif
- Figure 1C/12-2 original image.tif
- Figure 1C/2-1 rotated and cut image.tif
- Figure 1C/2-2 original image.tif
- Figure 1C/3-1 rotated and cut image with border line.tif
- Figure 1C/3-2 original image.tif
- Figure 1C/4-1 rotated and cut image.tif
- Figure 1C/4-2 original image.tif
- Figure 1C/5-1 rotated and cut image.tif
- Figure 1C/5-2 original image.tif
- Figure 1C/6-1 rotated and cut image with border line.tif
- Figure 1C/6-2 original image.tif
- Figure 1C/7-1 rotated and cut image.tif
- Figure 1C/7-2 original image.tif
- Figure 1C/8-1 rotated and cut image.tif
- Figure 1C/8-2 original image.tif
- Figure 1C/9-1 rotated and cut image with border line.tif
- Figure 1C/9-2 original image.tif
- Figure 1C/README.txt
- Figure 1D/
- Figure 1D/Figure 1D.xlsx
