# Supplementary material for: Hemocytes facilitate interclonal cooperation-induced tumor malignancy by hijacking the innate immune system in Drosophila
Source: EMBO J. 2025 Aug 22;44(19):5394–428. doi: 10.1038/s44318-025-00547-5 (PMC12489090; doi:10.1038/s44318-025-00547-5)
Supplement: Supplementary file 5 — Source data Fig. 1 [file 44318_2025_547_MOESM5_ESM.zip › Figure 1F/Figure 1F.xlsx]

## Sheet: Sheet1
Group	WT//WT			RasV12//WT			RasV12//M6-/-
	Pupation number	Total number	Pupation rates (%)	Pupation number	Total number	Pupation rates (%)	Pupation number	Total number	Pupation rates (%)
Experiment 1	66	66	100	78	78	100	54	72	75
Experiment 2	70	70	100	71	71	100	68	78	87.1795
Experiment 3	76	76	100	75	75	100	64	80	80
