# Supplementary material for: Hemocytes facilitate interclonal cooperation-induced tumor malignancy by hijacking the innate immune system in Drosophila
Source: EMBO J. 2025 Aug 22;44(19):5394–428. doi: 10.1038/s44318-025-00547-5 (PMC12489090; doi:10.1038/s44318-025-00547-5)
Supplement: Supplementary file 5 — Source data Fig. 1 [file 44318_2025_547_MOESM5_ESM.zip › Figure 1H/Figure 1H.xlsx]

## Sheet: Sheet1
Group	WT//QRasV12	hid//QRasV12	GliRNAi//QRasV12	akaRNAi//QRasV12	M6-/-//QRasV12
	818753	959900	1157184	1049025	1762958
	820433	987549	1191487	1087917	1765827
	839066	1018129	1192223	1119554	1494246
	840105	1008129	1390447	1145055	1605935
	859308	1068474	1434760	1148559	1417557
	863990	1039791	1072678	1179060	1322795
	900171	980475	1074327	1200627	1355460
	912567	1148910	1121529	1204106	1470299
	905018	1075363	1129961	1210032	1400233
	920345	1026227	1181150	1215896	1431799
	930226	1045346	1188200	1247026	1561561
	931572	1072905	1200371	1248027	1633099
	961294	1098199	1214495	1250890	1705202
	974121	1111247	1225879	1299411	1585170
	989083	1125074	1228101	1355110	1516563
	974787	1130162	1278580	1421446	1447472
	975051	1147721			1656717
					1488637
					1622336
					1530111
