# Supplementary material for: Hemocytes facilitate interclonal cooperation-induced tumor malignancy by hijacking the innate immune system in Drosophila
Source: EMBO J. 2025 Aug 22;44(19):5394–428. doi: 10.1038/s44318-025-00547-5 (PMC12489090; doi:10.1038/s44318-025-00547-5)
Supplement: Supplementary file 5 — Source data Fig. 1 [file 44318_2025_547_MOESM5_ESM.zip › Figure 1D/Figure 1D.xlsx]

## Sheet: Sheet1
Group	WT//WT	WT//RasV12	M6-/-//RasV12 +D6	M6-/-//RasV12 +D12
	534501	705099	939567	1279004
	422743	835308	841770	1316057
	461241	767849	913718	1132353
	575179	879528	869416	979086
	510800	813754	956868	1662153
	544687	796744	821712	1760801
	424643	753544	937101	1317055
	420857	718826	909821	1451576
	477175	701354	841028	1319821
	415826	843665	966914	1244841
	491074	818317	1200556	1375774
	514386	834268	894725	1035215
	559705	779319	916849	1047667
	469232	699417	1180227	1011257
		761534	1199391	1184927
				1215049
