# Supplementary material for: Hemocytes facilitate interclonal cooperation-induced tumor malignancy by hijacking the innate immune system in Drosophila
Source: EMBO J. 2025 Aug 22;44(19):5394–428. doi: 10.1038/s44318-025-00547-5 (PMC12489090; doi:10.1038/s44318-025-00547-5)
Supplement: Supplementary file 6 — Source data Fig. 2 [file 44318_2025_547_MOESM6_ESM.zip]

Archive with 55 entries (47 files):
- Figure 2F/
- Figure 2F/Figure 2F.xlsx
- Figure 2G/
- Figure 2G/0 paper Figure 2G with provided image sequence.tif
- Figure 2G/1 original image.tif
- Figure 2G/10 original image.tif
- Figure 2G/11 original image.tif
- Figure 2G/12 original image.tif
- Figure 2G/2 original image.tif
- Figure 2G/3 original image.tif
- Figure 2G/4 original image.tif
- Figure 2G/5 original image.tif
- Figure 2G/6 original image.tif
- Figure 2G/7 original image.tif
- Figure 2G/8 original image.tif
- Figure 2G/9 original image.tif
- Figure 2G/README.txt
- Figure 2H/
- Figure 2H/Figure 2H.xlsx
- Figure 2I/
- Figure 2I/0 paper Figure 2I with provided image sequence.tif
- Figure 2I/1 original image.tif
- Figure 2I/10 original image.tif
- Figure 2I/11 original image.tif
- Figure 2I/12 original image.tif
- Figure 2I/13 original image.tif
- Figure 2I/14 original image.tif
- Figure 2I/15 original image.tif
- Figure 2I/2 original image.tif
- Figure 2I/3 original image.tif
- Figure 2I/4 original image.tif
- Figure 2I/5 original image.tif
- Figure 2I/6 original image.tif
- Figure 2I/7 original image.tif
- Figure 2I/8 original image.tif
- Figure 2I/9 original image.tif
- Figure 2I/README.txt
- Figure 2J/
- Figure 2J/Figure 2J.xlsx
- Figure 2C/
- Figure 2C/Figure 2C.xlsx
- Figure 2D/
- Figure 2D/0 paper Figure 2D with provided image sequence.tif
- Figure 2D/1 original image.tif
- Figure 2D/2 original image.tif
- Figure 2D/3 original image.tif
- Figure 2D/4 original image.tif
- Figure 2D/README.txt
- Figure 2E/
- Figure 2E/0 paper Figure 2E with provided image sequence.tif
- Figure 2E/1 original image.tif
- Figure 2E/2 original image.tif
- Figure 2E/3 original image.tif
- Figure 2E/4 original image.tif
- Figure 2E/README.txt
