# Supplementary material for: Hemocytes facilitate interclonal cooperation-induced tumor malignancy by hijacking the innate immune system in Drosophila
Source: EMBO J. 2025 Aug 22;44(19):5394–428. doi: 10.1038/s44318-025-00547-5 (PMC12489090; doi:10.1038/s44318-025-00547-5)
Supplement: Supplementary file 6 — Source data Fig. 2 [file 44318_2025_547_MOESM6_ESM.zip › Figure 2F/Figure 2F.xlsx]

## Sheet: Sheet1
Group	WT//RasV12	M6-/-//RasV12
	1.09013	1.09868
	0.977856	1.21076
	0.925268	1.24242
	0.982194	1.38282
	0.908331	0.968199
	0.86866	1.08246
	0.931794	1.22013
	1.00968	1.82263
	1.06238	1.54195
	1.09492	1.83338
	1.1253	1.52126
	1.13611	1.29361
	1.01941	1.16469
		1.16262
