# Supplementary material for: Hemocytes facilitate interclonal cooperation-induced tumor malignancy by hijacking the innate immune system in Drosophila
Source: EMBO J. 2025 Aug 22;44(19):5394–428. doi: 10.1038/s44318-025-00547-5 (PMC12489090; doi:10.1038/s44318-025-00547-5)
Supplement: Supplementary file 6 — Source data Fig. 2 [file 44318_2025_547_MOESM6_ESM.zip › Figure 2H/Figure 2H.xlsx]

## Sheet: Sheet1
Group	M6-/-/RasV12	M6-/-//RasV12+TlRNAi	M6-/-//RasV12+TubRNAi	M6-/-//RasV12+pllRNAi	M6-/-//RasV12+dIRNAi#1	M6-/-//RasV12+dlRNAi#2	M6-/-//RasV12+DifRNAi#1	M6-/-//RasV12+DifRNAi#2
	838486	740698	597647	553003	780937	450239	472113	747759
	1502770	368685	1113216	713993	812974	492707	763105	1026261
	944347	751102	780505	555789	453490	672925	448804	798895
	1058099	940682	806505	831803	616916	325169	436514	553127
	956032	827602	369815	659508	364817	480424	571765	785263
	968163	719001	1101993	618781	784986	447548	1262655	587746
	1692988	863308	836181	947466	484539	522633	1244295	810145
	680986	1034310	733931	400406	520637	486310	532824	466954
	1100151	885545	829131	1003969	616719	578717	579717	435185
	818411	1047138	648961	1321917	584993	613543	733967	1134811
	793047	774703	1040312	973188	481692	321608	541309	876654
	1420397	1059775	625397	658212	885017	526065	1096807	966913
	1503191	1336560	858018	608382	788095	513057	1092078	944991
	981199	956465	798440	865605	687376	606109	1019356	513365
	1435529	1342530	628214	731356	497695	537163	868113	588951
	1596245	597321	699149	870148	504781	458995		726291
	1416580	844216	1025671	905037	664243	571696		1220059
	744454	708453	781937	581656	511061	572283		1217020
	1330817	731502	933893	848794	571338	508080		705333
	1641073	368323	806594	970507	658982	550720		849886
	852550	740911	889924		623316	975526		733594
	1500952	842661	480511		456329	688775		784151
	1324078	392273	816443		854876	1116852		1251034
	1066472	711602	784157		982652			817727
	1407480	932301	933892		664963			1103916
	1098839	946183	923140		431386			1197436
	1054832	984843			541105			761913
	1101197	935148			563413			1125097
	877353	973015			981741			1126913
	1144531	697889			957386			569341
	918686	984048			854567			1097984
	762576	841522			319323			890132
	1026704	875132			411944			521213
	1540642	601997			810656			573556
	1028802				623715			738777
	912386				720204			650324
	960119				538053			437294
	950933				693932			338025
	1468339				518440			540934
	843792				886113
	1254671				1233869
	1254690				791742
	1389925				427925
	1104582				557244
	872558
	2451960
	1243184
	1141112
	1265062
	1432629
	1514057
	2522914
	1224651
	1068138
	2223227
	1977085
	2220621
	2410710
	1979118
	2050544
