# Supplementary material for: Hemocytes facilitate interclonal cooperation-induced tumor malignancy by hijacking the innate immune system in Drosophila
Source: EMBO J. 2025 Aug 22;44(19):5394–428. doi: 10.1038/s44318-025-00547-5 (PMC12489090; doi:10.1038/s44318-025-00547-5)
Supplement: Supplementary file 6 — Source data Fig. 2 [file 44318_2025_547_MOESM6_ESM.zip › Figure 2I/README.txt]

The original images were presented in the order shown in Image 0. To generate the figures in the article, the following processing steps were applied to the original images: First, the images were rotated to ensure consistent orientation across all images. Next, they were cropped according to the proportions of the  control to standardize the magnification levels after cropping. For images 3, 6, 9, 12, and 15, the tissue boundaries were outlined with white lines using the DAPI channel, after which the DAPI channel itself was removed.
