# Supplementary material for: Hemocytes facilitate interclonal cooperation-induced tumor malignancy by hijacking the innate immune system in Drosophila
Source: EMBO J. 2025 Aug 22;44(19):5394–428. doi: 10.1038/s44318-025-00547-5 (PMC12489090; doi:10.1038/s44318-025-00547-5)
Supplement: Supplementary file 6 — Source data Fig. 2 [file 44318_2025_547_MOESM6_ESM.zip › Figure 2J/Figure 2J.xlsx]

## Sheet: Sheet1
Group	WT//RasV12	WT//RasV12+TlRNAi	WT//RasV12+pllRNAi	WT//RasV12+dIRNAi	WT//RasV12+DifRNAi
	550906	1702513	1469833	2454932	1262778
	720565	1736071	1447533	2160792	1050229
	567723	1622688	1670731	2526653	2837094
	571340	1599411	1436399	3597704	2241979
	568348	1443181	1506382	2851936	2379206
	778944	1270736	1421807	2127113	3176215
	542708	1327428	1732885	1192288	2761404
	641495	1164406	1527322	1106628	1547554
	490465	1591403	1870498	951163	1634989
	655729	1691403	2439698	1155187	1622748
	514369	1178589	1561862	1769850	2510566
	744221	1935899	1318940	1134328	1098512
	681520	1153739	1615231	1224127	1486611
	754054	1931156	1774018	1109532	1574856
	578901	1128473	1763526	1205173	2055368
	990025	1205551	1745587	2051537	2330982
	981335	1503265	1890525	1703614	2110930
	1044436	1706128	1490941	1614294	1692914
	882860	1281431	1416305	1440238	2086912
	999066	1295858	1246775	1756379	2466172
	728088	1444673		2055419	1968139
	941887			1749790	1297164
	815541			4784943	1083023
	996658			2094117	3011021
	642015			3548163	1309008
	855423			2477058
	929188
	579163
	929218
	926051
	843774
	620671
	633960
	826397
	761940
	865531
	758916
	951199
	819189
	698781
	634817
	636918
