# Supplementary material for: Hemocytes facilitate interclonal cooperation-induced tumor malignancy by hijacking the innate immune system in Drosophila
Source: EMBO J. 2025 Aug 22;44(19):5394–428. doi: 10.1038/s44318-025-00547-5 (PMC12489090; doi:10.1038/s44318-025-00547-5)
Supplement: Supplementary file 6 — Source data Fig. 2 [file 44318_2025_547_MOESM6_ESM.zip › Figure 2C/Figure 2C.xlsx]

## Sheet: Sheet1
Group	WT//RasV12			M6-/-//RasV12
AttB	0.817902	0.882703	1.38511	3.605	3.45815	2.88786
AttC	0.872564	0.981686	1.16743	3.68926	3.63847	3.51453
AttD	0.866537	0.948246	1.217	6.88441	5.70938	4.57361
Def	0.764895	1.15135	1.1355	7.53357	5.43897	7.12719
Mtk	0.878633	0.941696	1.2086	2.77663	3.61334	3.34808
Dro	0.754364	0.890899	1.48796	2.6087	2.25532	2.07532
Drs	0.850667	0.905425	1.29834	2.94173	3.40267	3.33264
