# Supplementary material for: Hemocytes facilitate interclonal cooperation-induced tumor malignancy by hijacking the innate immune system in Drosophila
Source: EMBO J. 2025 Aug 22;44(19):5394–428. doi: 10.1038/s44318-025-00547-5 (PMC12489090; doi:10.1038/s44318-025-00547-5)
Supplement: Supplementary file 7 — Source data Fig. 3 [file 44318_2025_547_MOESM7_ESM.zip]

Archive with 65 entries (61 files):
- Figure 3I/
- Figure 3I/0 paper Figure 3I with provided image sequence.tif
- Figure 3I/1-1 rotated and cut image with border line.tif
- Figure 3I/1-2 original image.tif
- Figure 3I/10-1 rotated and cut image with border line.tif
- Figure 3I/10-2 original image.tif
- Figure 3I/11-1 rotated and cut image with border line.tif
- Figure 3I/11-2 original image.tif
- Figure 3I/12-1 rotated and cut image with border line.tif
- Figure 3I/12-2 original image.tif
- Figure 3I/2-1 rotated and cut image with border line.tif
- Figure 3I/2-2 original image.tif
- Figure 3I/3-1 rotated and cut image with border line.tif
- Figure 3I/3-2 original image.tif
- Figure 3I/4-1 rotated and cut image with border line.tif
- Figure 3I/4-2 original image.tif
- Figure 3I/5-1 rotated and cut image with border line.tif
- Figure 3I/5-2 original image.tif
- Figure 3I/6-1 rotated and cut image with border line.tif
- Figure 3I/6-2 original image.tif
- Figure 3I/7-1 rotated and cut image with border line.tif
- Figure 3I/7-2 original image.tif
- Figure 3I/8-1 rotated and cut image with border line.tif
- Figure 3I/8-2 original image.tif
- Figure 3I/9-1 rotated and cut image with border line.tif
- Figure 3I/9-2 original image.tif
- Figure 3I/README.txt
- Figure 3J/
- Figure 3J/0 paper Figure 3J with provided image sequence.tif
- Figure 3J/1-1 rotated and cut image with border line.tif
- Figure 3J/1-2 original image.tif
- Figure 3J/2-1 rotated and cut image with border line.tif
- Figure 3J/2-2 original image.tif
- Figure 3J/3-1 rotated and cut image with border line.tif
- Figure 3J/3-2 original image.tif
- Figure 3J/4-1 rotated and cut image with border line.tif
- Figure 3J/4-2 original image.tif
- Figure 3J/5-1 rotated and cut image with border line.tif
- Figure 3J/5-2 original image.tif
- Figure 3J/6-1 rotated and cut image with border line.tif
- Figure 3J/6-2 original image.tif
- Figure 3J/README.txt
- Figure 3K/
- Figure 3K/Figure 3K.xlsx
- Figure 3H/
- Figure 3H/0 paper Figure 3H with provided image sequence.tif
- Figure 3H/1-1 rotated and cut image with border line.tif
- Figure 3H/1-2 original image.tif
- Figure 3H/2-1 rotated and cut image with border line.tif
- Figure 3H/2-2 original image.tif
- Figure 3H/3-1 rotated and cut image with border line.tif
- Figure 3H/3-2 original image.tif
- Figure 3H/4-1 rotated and cut image with border line.tif
- Figure 3H/4-2 original image.tif
- Figure 3H/5-1 rotated and cut image with border line.tif
- Figure 3H/5-2 original image.tif
- Figure 3H/6-1 rotated and cut image with border line.tif
- Figure 3H/6-2 original image.tif
- Figure 3H/7-1 rotated and cut image with border line.tif
- Figure 3H/7-2 original image.tif
- Figure 3H/8-1 rotated and cut image with border line.tif
- Figure 3H/8-2 original image.tif
- Figure 3H/9-1 rotated and cut image with border line.tif
- Figure 3H/9-2 original image.tif
- Figure 3H/README.txt
