# Supplementary material for: Hemocytes facilitate interclonal cooperation-induced tumor malignancy by hijacking the innate immune system in Drosophila
Source: EMBO J. 2025 Aug 22;44(19):5394–428. doi: 10.1038/s44318-025-00547-5 (PMC12489090; doi:10.1038/s44318-025-00547-5)
Supplement: Supplementary file 7 — Source data Fig. 3 [file 44318_2025_547_MOESM7_ESM.zip › Figure 3K/Figure 3K.xlsx]

## Sheet: Sheet1
Group	WT//RasV12	WT//RasV12+yki-/+	WT//RasV12+wts	M6-/-//RasV12	M6-/-//RasV12+yki-/+	M6-/-//RasV12+wts
	858478	1013365	361023	1245194	1010528	389206
	1052471	763269	446621	1254513	593606	480016
	1132770	801465	520013	1391318	393095	359121
	906122	689040	264710	1208312	674589	455830
	1056451	797723	357166	1672558	312011	518897
	1141939	755354	517854	2310963	526599	357026
	777877	707712	426613	1251355	1014790	515825
	954954	597054	418541	1147138	776951	426059
	1166818	811705	530194	1271956	767723	413581
	1077981	800369	530986	1443214	712354	528232
	1164718	777624	486781	1540510	707123	530436
	884890		495106	2497812		486211
	1339366		813026	2081347		494749
			650139	1059981		812321
			414016	2230768		643921
			449102	1896681		413597
			729146	2219136		525377
			472372	2411938		601705
			207714	1982941		591530
			454248			459128
			403474			728876
			702823			471671
			508180
			307083
			399413
			475194
