# Supplementary material for: Hemocytes facilitate interclonal cooperation-induced tumor malignancy by hijacking the innate immune system in Drosophila
Source: EMBO J. 2025 Aug 22;44(19):5394–428. doi: 10.1038/s44318-025-00547-5 (PMC12489090; doi:10.1038/s44318-025-00547-5)
Supplement: Supplementary file 8 — Source data Fig. 4 [file 44318_2025_547_MOESM8_ESM.zip]

Archive with 74 entries (63 files):
- Figure 4H/0 paper Figure 4H with provided image sequence.tif
- Figure 4F/
- Figure 4F/0 paper Figure 4F with provided image sequence.tif
- Figure 4F/4-2 original image.tif
- Figure 4F/README.txt
- Figure 4F/4-1 rotated and cut image with border line.tif
- Figure 4F/1-1 rotated and cut image with border line.tif
- Figure 4F/1-2 original image.tif
- Figure 4F/2-1 rotated and cut image with border line.tif
- Figure 4F/2-2 original image.tif
- Figure 4F/3-1 rotated and cut image with border line.tif
- Figure 4F/3-2 original image.tif
- Figure 4G/
- Figure 4G/Figure 4G.xlsx
- Figure 4H/
- Figure 4H/1 original image.tif
- Figure 4H/2 original image.tif
- Figure 4H/3 original image.tif
- Figure 4H/4 original image.tif
- Figure 4H/5 original image.tif
- Figure 4H/6 original image.tif
- Figure 4H/README.txt
- Figure 4I/
- Figure 4I/Figure 4I.xlsx
- Figure 4J/
- Figure 4J/0 paper Figure 4J with provided image sequence.tif
- Figure 4J/1-1 rotated and cut image with border line.tif
- Figure 4J/1-2 original image.tif
- Figure 4J/2-1 rotated and cut image with border line.tif
- Figure 4J/2-2 original image.tif
- Figure 4J/3-1 rotated and cut image with border line.tif
- Figure 4J/3-2 original image.tif
- Figure 4J/4-1 rotated and cut image with border line.tif
- Figure 4J/4-2 original image.tif
- Figure 4J/README.txt
- Figure 4K/
- Figure 4K/Figure 4K.xlsx
- Figure 4A/
- Figure 4A/0 paper Figure 4A with provided image sequence.tif
- Figure 4A/1 original image.tif
- Figure 4A/10 original image.tif
- Figure 4A/11 original image.tif
- Figure 4A/12 original image.tif
- Figure 4A/13 original image.tif
- Figure 4A/14 original image.tif
- Figure 4A/15 original image.tif
- Figure 4A/16 original image.tif
- Figure 4A/2 original image.tif
- Figure 4A/3 original image.tif
- Figure 4A/4 original image.tif
- Figure 4A/5 original image.tif
- Figure 4A/6 original image.tif
- Figure 4A/7 original image.tif
- Figure 4A/8 original image.tif
- Figure 4A/9 original image.tif
- Figure 4A/README.txt
- Figure 4B/
- Figure 4B/Figure 4B.xlsx
- Figure 4C/
- Figure 4C/0 paper Figure 4C with provided image sequence.tif
- Figure 4C/9 original image.tif
- Figure 4C/README.txt
- Figure 4C/1 original image.tif
- Figure 4C/2 original image.tif
- Figure 4C/3 original image.tif
- Figure 4C/4 original image.tif
- Figure 4C/5 original image.tif
- Figure 4C/6 original image.tif
- Figure 4C/7 original image.tif
- Figure 4C/8 original image.tif
- Figure 4D/
- Figure 4D/Figure 4D.xlsx
- Figure 4E/
- Figure 4E/Figure 4E.xlsx
