# Supplementary material for: Hemocytes facilitate interclonal cooperation-induced tumor malignancy by hijacking the innate immune system in Drosophila
Source: EMBO J. 2025 Aug 22;44(19):5394–428. doi: 10.1038/s44318-025-00547-5 (PMC12489090; doi:10.1038/s44318-025-00547-5)
Supplement: Supplementary file 8 — Source data Fig. 4 [file 44318_2025_547_MOESM8_ESM.zip › Figure 4G/Figure 4G.xlsx]

## Sheet: Sheet1
Group	RasV12+ykiS168A	RasV12+ykiS168A+TlRNAi	RasV12+ykiS168A+dlRNAi	RasV12+ykiS168A+DifRNAi
	2030480	1102222	1924871	2176762
	1586474	951671	1095861	1437511
	1579526	1157230	1200855	1919692
	866495	1763154	2453969	1790913
	872000	1135891	1962835	1788684
	1485086	1225546	1296306	1918023
	1227755	1104599	1082311	1605140
	1126855	1207538	3053640	1352620
	1995402	2058661	1308968	1685603
	1580440	1701382	2079679	1434204
	2091770	1610231	2011747
	982100	1442025	2335724
	1478874	1758273	2149438
	1624543		1629896
	1239000		1276497
	1472528		1320677
			1169501
			1595432
			1691952
			1155380
			1934651
