# Supplementary material for: Hemocytes facilitate interclonal cooperation-induced tumor malignancy by hijacking the innate immune system in Drosophila
Source: EMBO J. 2025 Aug 22;44(19):5394–428. doi: 10.1038/s44318-025-00547-5 (PMC12489090; doi:10.1038/s44318-025-00547-5)
Supplement: Supplementary file 8 — Source data Fig. 4 [file 44318_2025_547_MOESM8_ESM.zip › Figure 4I/Figure 4I.xlsx]

## Sheet: Sheet1
Group	WT//RasV12	M6-/-//RasV12	M6-/-//RasV12+bskDN
	759131	1423795	691675
	650253	1221778	702555
	720889	1219934	619340
	699122	1181114	616623
	635276	1414808	597707
	638757	1413084	563676
	745890	1521608	626768
	652735	1300081	648034
	665890	1427444	728402
	809828	1346166	699050
	734879	1304875	737225
	631124	1283544	752679
	676298	1342136	693044
	585994	1470663	710547
	573351	1491134	817027
	600936	1378193
	526172	1465035
		1252071
		1324927
		1511870
