# Supplementary material for: Hemocytes facilitate interclonal cooperation-induced tumor malignancy by hijacking the innate immune system in Drosophila
Source: EMBO J. 2025 Aug 22;44(19):5394–428. doi: 10.1038/s44318-025-00547-5 (PMC12489090; doi:10.1038/s44318-025-00547-5)
Supplement: Supplementary file 8 — Source data Fig. 4 [file 44318_2025_547_MOESM8_ESM.zip › Figure 4K/Figure 4K.xlsx]

## Sheet: Sheet1
Group	M6-/-//RasV12	M6-/-//RasV12+bskDN
	2.7547	1.38551
	2.96843	1.72972
	2.22167	1.95117
	2.53767	1.08264
	1.4933	0.905706
	1.51548	1.00691
	2.1262	0.95195
	2.04634	0.887731
	1.28904	0.881579
	1.31791	1.08741
	2.55834	1.08617
	2.90794	1.65184
	2.05308	1.04358
	1.85759	1.18534
	1.55586
