# Supplementary material for: Hemocytes facilitate interclonal cooperation-induced tumor malignancy by hijacking the innate immune system in Drosophila
Source: EMBO J. 2025 Aug 22;44(19):5394–428. doi: 10.1038/s44318-025-00547-5 (PMC12489090; doi:10.1038/s44318-025-00547-5)
Supplement: Supplementary file 8 — Source data Fig. 4 [file 44318_2025_547_MOESM8_ESM.zip › Figure 4B/Figure 4B.xlsx]

## Sheet: Sheet1
Group	WT//RasV12			WT//RasV12+Tl			WT//RasV12+dl			WT//RasV12+Dif
wg	0.856584	1.0693	1.09177	2.18354	2.21402	2.05148	2.16845	2.00926	2.32409	2.63293	1.9816	1.73708
Diap1	0.838956	0.997692	1.19471	2.61474	3.21912	3.06666	2.9828	2.88119	2.30804	4.58419	4.36707	3.6217
ban	0.937354	1.00463	1.06191	1.64718	1.52626	1.54757	1.68179	1.72907	1.86607	2.39496	2.11404	1.91853
