# Supplementary material for: Hemocytes facilitate interclonal cooperation-induced tumor malignancy by hijacking the innate immune system in Drosophila
Source: EMBO J. 2025 Aug 22;44(19):5394–428. doi: 10.1038/s44318-025-00547-5 (PMC12489090; doi:10.1038/s44318-025-00547-5)
Supplement: Supplementary file 8 — Source data Fig. 4 [file 44318_2025_547_MOESM8_ESM.zip › Figure 4D/Figure 4D.xlsx]

## Sheet: Sheet1
Group	RasV12+Tl	RasV12+Tl+wts	RasV12+Tl+hpo	RasV12+dl	RasV12+dl+wts	RasV12+dl+hpo	RasV12+Dif	RasV12+Dif+wts	RasV12+Dif+hpo
	1136955	612815	817874	2055348	551906	1005276	2467219	624027	817159
	1108893	883709	798771	1751490	337470	949614	1971714	474683	664881
	1705838	758443	443742	2784943	517488	931721	1285417	374906	641147
	1276631	667398	964501	2094173	457334	916483	1081294	1006230	339646
	1296127	997666	596096	3550263	215251	1374932	3054112	360099	811216
	1445051	748980	658985	2479168	249449	1632902	1312002	461891	656445
	1706001	601851	723450	2455631	533848	812970	2080863	373291	686777
	1738475	631323	781143	2165181	722208	782548	2012069	297206	657009
	1623050	417660	664278	2525862	865768	1034311	2326904	530966	745567
	1593479	419670	543494	2597704	606946	983221	2151617	201044	745207
	1440772	450309	846407	2857253	543991	840813	1594137	649688	1443160
	1275967	650803	826538	2125944	548903	1285303	3136952	238988	1667937
	1320803	600275	559297	1190463	864694	604173	2735876	689319	1353982
	1171206	643174	784227	1134735	597820	657480	1539199	908149	1293698
	1600434	632011	763162	952033	534214	846666	1454129	437226	1370909
	1688146	627278	755508	1141930	614818	527099	1668244	467560
	1148463	676747	559443	1762632	429812	1122321	2563894	690569
	1945021	580309	738067	1136216	653125	1030723	1078701	899564
	1096037	527021	625935	1226473	568416	1039551	1402316	207601
	1201914	591875	747335	1102147	451107	775939	1523044	492987
	1506545	382316		1211421	638374	1285224	1291068	528343
		393209		2062143	529261	1018815	1048895	235839
				1702473		963772	2818014
				1609129		929087	2280972
				1441874		1158529	2335673
				1757467		857550
						1140617
						497615
						805244
						793358
						914695
						501173
						1047983
						629827
						589070
						1244139
						730106
						959079
