# Supplementary material for: Hemocytes facilitate interclonal cooperation-induced tumor malignancy by hijacking the innate immune system in Drosophila
Source: EMBO J. 2025 Aug 22;44(19):5394–428. doi: 10.1038/s44318-025-00547-5 (PMC12489090; doi:10.1038/s44318-025-00547-5)
Supplement: Supplementary file 8 — Source data Fig. 4 [file 44318_2025_547_MOESM8_ESM.zip › Figure 4E/Figure 4E.xlsx]

## Sheet: Sheet1
Group	RasV12+Tl//WT			RasV12+Tl+wts//WT			RasV12+Tl+hpo//WT			RasV12+dl//WT			RasV12+dl+wts//WT			RasV12+dl+hpo//WT			RasV12+Dif//WT			RasV12+Dif+wts//WT			RasV12+Dif+hpo//WT
	Pupation number	Total number	Pupation rates (%)	Pupation number	Total number	Pupation rates (%)	Pupation number	Total number	Pupation rates (%)	Pupation number	Total number	Pupation rates (%)	Pupation number	Total number	Pupation rates (%)	Pupation number	Total number	Pupation rates (%)	Pupation number	Total number	Pupation rates (%)	Pupation number	Total number	Pupation rates (%)	Pupation number	Total number	Pupation rates (%)
Experiment 1	54	70	77.1429	69	69	100	75	75	100	51	66	77.2727	76	76	100	80	80	100	53	73	72.6027	71	71	100	68	68	100
Experiment 2	56	75	74.6667	73	73	100	70	70	100	47	67	70.1493	71	71	100	78	78	100	55	71	77.4648	70	70	100	73	73	100
Experiment 3	65	84	77.381	66	66	100	69	69	100	62	86	72.093	79	79	100	83	83	100	62	85	72.9412	78	78	100	65	65	100
