# Supplementary material for: Hemocytes facilitate interclonal cooperation-induced tumor malignancy by hijacking the innate immune system in Drosophila
Source: EMBO J. 2025 Aug 22;44(19):5394–428. doi: 10.1038/s44318-025-00547-5 (PMC12489090; doi:10.1038/s44318-025-00547-5)
Supplement: Supplementary file 9 — Source data Fig. 5 [file 44318_2025_547_MOESM9_ESM.zip]

Archive with 70 entries (61 files):
- Figure 5E/
- Figure 5E/0 paper Figure 5E with provided image sequence.tif
- Figure 5E/1-1- rotated and cut image with border line.tif
- Figure 5E/1-2 original image.tif
- Figure 5E/2-1- rotated and cut image with border line.tif
- Figure 5E/2-2 original image.tif
- Figure 5E/3-1 rotated and cut image with border line.tif
- Figure 5E/3-2 original image.tif
- Figure 5E/4-1 rotated and cut image with border line.tif
- Figure 5E/4-2 original image.tif
- Figure 5E/5-1 rotated and cut image with border line.tif
- Figure 5E/5-2 original image.tif
- Figure 5E/6-1 rotated and cut image with border line.tif
- Figure 5E/6-2 original image.tif
- Figure 5E/7-1 rotated and cut image with border line.tif
- Figure 5E/7-2 original image.tif
- Figure 5E/8-1 rotated and cut image with border line.tif
- Figure 5E/8-2 original image.tif
- Figure 5E/README.txt
- Figure 5F/
- Figure 5F/Figure 5F.xlsx
- Figure 5G/
- Figure 5G/Figure 5G.xlsx
- Figure 5H/
- Figure 5H/0 paper Figure 5H with provided image sequence.tif
- Figure 5H/1 original image.tif
- Figure 5H/2 original image.tif
- Figure 5H/3 original image.tif
- Figure 5H/4 original image.tif
- Figure 5H/5 original image.tif
- Figure 5H/6 original image.tif
- Figure 5H/7 original image.tif
- Figure 5H/8 original image.tif
- Figure 5H/README.txt
- Figure 5I/
- Figure 5I/Figure 5I.xlsx
- Figure 5A/
- Figure 5A/0 paper Figure 5A with provided image sequence.tif
- Figure 5A/1 original image.tif
- Figure 5A/2 original image.tif
- Figure 5A/3 original image.tif
- Figure 5A/4 original image.tif
- Figure 5A/5 original image.tif
- Figure 5A/6 original image.tif
- Figure 5A/7 original image.tif
- Figure 5A/8 original image.tif
- Figure 5A/9 original image.tif
- Figure 5A/README.txt
- Figure 5B/
- Figure 5B/0 paper Figure 5B with provided image sequence.tif
- Figure 5B/1 original image.tif
- Figure 5B/2 original image.tif
- Figure 5B/3 original image.tif
- Figure 5B/4 original image.tif
- Figure 5B/5 original image.tif
- Figure 5B/6 original image.tif
- Figure 5B/README.txt
- Figure 5C/
- Figure 5C/Figure 5C.xlsx
- Figure 5D/
- Figure 5D/0 paper Figure 5D with provided image sequence.tif
- Figure 5D/1 original image.tif
- Figure 5D/2 original image.tif
- Figure 5D/3 original image.tif
- Figure 5D/4 original image.tif
- Figure 5D/5 original image.tif
- Figure 5D/6 original image.tif
- Figure 5D/7 original image.tif
- Figure 5D/8 original image.tif
- Figure 5D/README.txt
