# Supplementary material for: Hemocytes facilitate interclonal cooperation-induced tumor malignancy by hijacking the innate immune system in Drosophila
Source: EMBO J. 2025 Aug 22;44(19):5394–428. doi: 10.1038/s44318-025-00547-5 (PMC12489090; doi:10.1038/s44318-025-00547-5)
Supplement: Supplementary file 9 — Source data Fig. 5 [file 44318_2025_547_MOESM9_ESM.zip › Figure 5F/Figure 5F.xlsx]

## Sheet: Sheet1
Group	WT//RasV12					M6-/-//RasV12
Hemocyte cluster	0 cluster	1 cluster	2 cluster	≥3 cluster	Total number	0 cluster	1 cluster	2 cluster	≥3 cluster	Total number
disc number	36	0	8	15	59	1	10	14	30	55
proportion(%)	61.0169	0	13.5593	25.4237	100	1.81818	18.1818	25.4545	54.5455	100
