# Supplementary material for: Hemocytes facilitate interclonal cooperation-induced tumor malignancy by hijacking the innate immune system in Drosophila
Source: EMBO J. 2025 Aug 22;44(19):5394–428. doi: 10.1038/s44318-025-00547-5 (PMC12489090; doi:10.1038/s44318-025-00547-5)
Supplement: Supplementary file 9 — Source data Fig. 5 [file 44318_2025_547_MOESM9_ESM.zip › Figure 5G/Figure 5G.xlsx]

## Sheet: Sheet1
Group	WT//RasV12	M6-/-//RasV12
	0	1.37783
	1.62745	2.93099
	1.58832	1.99395
	0	2.23788
	0	2.75352
	0	2.51959
	0	1.31813
	0.390355	2.26182
	3.34344	4.99165
	3.34007	2.10066
	0	2.64501
	3.19096	4.65052
	0	5.77123
	0	7.3863
	0	1.8974
	3.82868	1.5722
	0	3.43013
	5.86565	0.329367
	2.21811	3.52623
	0	0.212617
	0	0.385457
	4.49342	0.870779
	0	2.7712
	0	4.84252
	0	5.75579
	0	0.11681
	3.22031	1.01843
	0	3.14672
	3.3321	4.23678
	0	1.19704
	0	3.93715
	5.17587	1.49708
	1.92177	4.53909
	2.00135	4.70708
	2.29682	2.78671
	0	1.83265
	0	0.093372
	5.1807	0.594349
	0	0.668277
	1.47511	2.84274
	2.63334	0.337808
	4.02791	2.79954
	0	0.984513
	0	2.58578
	5.4959	1.38898
	2.54482	2.63397
	1.99856	3.80588
	2.85203	2.377
	0	2.16233
	0	4.02572
		1.32162
		6.27213
		2.76758
		2.28642
		3.10067
		2.82733
