# Supplementary material for: Hemocytes facilitate interclonal cooperation-induced tumor malignancy by hijacking the innate immune system in Drosophila
Source: EMBO J. 2025 Aug 22;44(19):5394–428. doi: 10.1038/s44318-025-00547-5 (PMC12489090; doi:10.1038/s44318-025-00547-5)
Supplement: Supplementary file 9 — Source data Fig. 5 [file 44318_2025_547_MOESM9_ESM.zip › Figure 5H/README.txt]

The original images were presented in the order shown in Image 0. The images presented are screenshots from the movie EV1, which is included as an attachment.
