# Supplementary material for: Hemocytes facilitate interclonal cooperation-induced tumor malignancy by hijacking the innate immune system in Drosophila
Source: EMBO J. 2025 Aug 22;44(19):5394–428. doi: 10.1038/s44318-025-00547-5 (PMC12489090; doi:10.1038/s44318-025-00547-5)
Supplement: Supplementary file 9 — Source data Fig. 5 [file 44318_2025_547_MOESM9_ESM.zip › Figure 5I/Figure 5I.xlsx]

## Sheet: Sheet1
Group	WT//RasV12	M6-/-//RasV12
	0.973916	1.33389
	1.03565	1.37872
	1.01716	1.55633
	1.01877	1.65941
	0.962221	1.21345
	0.810636	1.34869
	0.974737	1.37214
	1.03326	1.50199
	1.001	1.44603
	1.04586	1.31565
	1.10617	1.1898
	1.03293	2.17303
	0.818628	1.3331
	1.21309	1.84217
	1.02313	2.13962
	1.05672	1.49945
	1.08375	1.26687
	0.9074	1.44974
	0.797083	1.2734
	1.0759	1.89143
	1.10574	2.25093
	0.872704	1.34619
	1.11475	1.34289
	1.03744	1.82147
	1.06573	1.4949
	0.860941
	0.829288
	1.12265
	0.976693
