# Supplementary material for: Hemocytes facilitate interclonal cooperation-induced tumor malignancy by hijacking the innate immune system in Drosophila
Source: EMBO J. 2025 Aug 22;44(19):5394–428. doi: 10.1038/s44318-025-00547-5 (PMC12489090; doi:10.1038/s44318-025-00547-5)
Supplement: Supplementary file 9 — Source data Fig. 5 [file 44318_2025_547_MOESM9_ESM.zip › Figure 5C/Figure 5C.xlsx]

## Sheet: Sheet1
Group	WT//RasV12	M6-/-//RasV12	M6-/-//RasV12, spz-/-	M6-/-//RasV12+Tl, spz-/-	M6-/-//RasV12+dl, spz-/-	M6-/-//RasV12+Dif, spz-/-
	398893	1052082	355729	994984	1307596	1388399
	449081	1055580	474001	1029900	1342536	1003950
	508040	1166459	487427	1057551	1353415	1147682
	519299	1190258	499841	1069449	1430093	1207594
	524938	1255222	568964	1071537	1463040	1104195
	529183	1276513	606948	1093076	1477243	1162672
	529668	1323204	612606	1137809	1506354	1166236
	533956	1414932	698544	1148754	1677253	1378074
	563301	1456157	710600	1158008	1681176	1576980
	589012	1481025	713889	1166771	1731294	1623208
	589434	1535363	744369	1193269	1865926	1647649
	603634	1542517	787290	1263922	1871296	1649118
	670567	1560747	815639	1283585	1905189	1666526
	689871	1724691	863589	1291717	2034149	1705155
	694285	1776691	890767	1336392	2381089	1801016
	707895	1884741	898420	1347999	1615450	1801034
	804504	1949121	924059	1452402	1641043	1868598
	900177	1988931	962014	874169	1641051	1503397
		2149908	978767	914813		1503633
		2223696		974132		1627046
				913219		1860204
						1881283
						1852452
						2227288
						2310713
						2557980
