# Supplementary material for: Hemocytes facilitate interclonal cooperation-induced tumor malignancy by hijacking the innate immune system in Drosophila
Source: EMBO J. 2025 Aug 22;44(19):5394–428. doi: 10.1038/s44318-025-00547-5 (PMC12489090; doi:10.1038/s44318-025-00547-5)
Supplement: Supplementary file 10 — Source data Fig. 6 [file 44318_2025_547_MOESM10_ESM.zip]

Archive with 71 entries (66 files):
- Figure 6E/
- Figure 6E/0 paper Figure 6E with provided image sequence.tif
- Figure 6E/1-1 rotated and cut image.tif
- Figure 6E/1-2 original image.tif
- Figure 6E/10-1 rotated and cut image.tif
- Figure 6E/10-2 original image.tif
- Figure 6E/2-1 rotated and cut image.tif
- Figure 6E/2-2 original image.tif
- Figure 6E/3-1 rotated and cut image.tif
- Figure 6E/3-2 original image.tif
- Figure 6E/4-1 rotated and cut image.tif
- Figure 6E/4-2 original image.tif
- Figure 6E/5-1 rotated and cut image.tif
- Figure 6E/5-2 original image.tif
- Figure 6E/6-1 rotated and cut image.tif
- Figure 6E/6-2 original image.tif
- Figure 6E/7-1 rotated and cut image.tif
- Figure 6E/7-2 original image.tif
- Figure 6E/8-1 rotated and cut image.tif
- Figure 6E/8-2 original image.tif
- Figure 6E/9-1 rotated and cut image.tif
- Figure 6E/9-2 original image.tif
- Figure 6E/README.txt
- Figure 6G/
- Figure 6G/0 paper Figure 6G with provided image sequence.tif
- Figure 6G/1-1 rotated and cut image.tif
- Figure 6G/1-2 original image.tif
- Figure 6G/10-1 rotated and cut image.tif
- Figure 6G/10-2 original image.tif
- Figure 6G/11-1 rotated and cut image.tif
- Figure 6G/11-2 original image.tif
- Figure 6G/12-1 rotated and cut image.tif
- Figure 6G/12-2 original image.tif
- Figure 6G/13-1 rotated and cut image.tif
- Figure 6G/13-2 original image.tif
- Figure 6G/14-1 rotated and cut image.tif
- Figure 6G/14-2 original image.tif
- Figure 6G/15-1 rotated and cut image.tif
- Figure 6G/15-2 original image.tif
- Figure 6G/16-1 rotated and cut image.tif
- Figure 6G/16-2 original image.tif
- Figure 6G/2-1 rotated and cut image.tif
- Figure 6G/2-2 original image.tif
- Figure 6G/3-1 rotated and cut image.tif
- Figure 6G/3-2 original image.tif
- Figure 6G/4-1 rotated and cut image.tif
- Figure 6G/4-2 original image.tif
- Figure 6G/5-1 rotated and cut image.tif
- Figure 6G/5-2 original image.tif
- Figure 6G/6-1 rotated and cut image with border line.tif
- Figure 6G/6-2 original image.tif
- Figure 6G/7-1 rotated and cut image.tif
- Figure 6G/7-2 original image.tif
- Figure 6G/8-1 rotated and cut image.tif
- Figure 6G/8-2 original image.tif
- Figure 6G/9-1 rotated and cut image.tif
- Figure 6G/9-2 original image.tif
- Figure 6G/README.txt
- Figure 6H/
- Figure 6H/Figure 6H.xlsx
- Figure 6B/
- Figure 6B/0 paper Figure 6B with provided image sequence.tif
- Figure 6B/1-1 rotated and cut image with border line.tif
- Figure 6B/1-2 original image.tif
- Figure 6B/2-1 rotated and cut image with border line.tif
- Figure 6B/2-2 original image.tif
- Figure 6B/3-1 rotated and cut image with border line.tif
- Figure 6B/3-2 original image.tif
- Figure 6B/README.txt
- Figure 6C/
- Figure 6C/Figure 6C.xlsx
