# Supplementary material for: Hemocytes facilitate interclonal cooperation-induced tumor malignancy by hijacking the innate immune system in Drosophila
Source: EMBO J. 2025 Aug 22;44(19):5394–428. doi: 10.1038/s44318-025-00547-5 (PMC12489090; doi:10.1038/s44318-025-00547-5)
Supplement: Supplementary file 10 — Source data Fig. 6 [file 44318_2025_547_MOESM10_ESM.zip › Figure 6G/README.txt]

The original images were presented in the order shown in Image 0. To generate the figures in the article, the following processing steps were applied to the original images: First, the images were rotated to ensure consistent orientation across all images. Next, they were cropped according to the proportions of the control to standardize the magnification levels after cropping. 
