# Supplementary material for: Hemocytes facilitate interclonal cooperation-induced tumor malignancy by hijacking the innate immune system in Drosophila
Source: EMBO J. 2025 Aug 22;44(19):5394–428. doi: 10.1038/s44318-025-00547-5 (PMC12489090; doi:10.1038/s44318-025-00547-5)
Supplement: Supplementary file 10 — Source data Fig. 6 [file 44318_2025_547_MOESM10_ESM.zip › Figure 6H/Figure 6H.xlsx]

## Sheet: Sheet1
Group	R+W1118	RM+W1118	R+spzRNAi	RM+spzRNAi	R+rpr	RM+rpr	R+hid	RM+hid
	99587	170237	77337	108709	78331	70767	44927	73498
	89627	160556	75661	105690	53263	68525	54256	71359
	123204	108214	69750	114183	34087	67987	54669	128230
	79897	170324	63124	103048	49282	87664	20993	82962
	75916	181036	52666	77071	9134	78311	28303	92956
	98269	183341	21861	84270	47315	92031	46609	133860
	105216	121333	76999	78778	49975	137189	31783	22637
	81183	165093	78689	90133	104490	109161	34134	88156
	64391	140365	74132	125286	96173	65096	36412	12488
	137416	145577	79819	82912	90267	70753	51951	57084
	84521	179137	107919	104776	125018	174909	59524	81697
	52323	90418	67638	70867	91451	161285	62914	56994
	33154	190253	60610	161490	91840	123045	66720	94438
	90331	85698	155934	102533	51640	59879	69866	101706
	108930	87142	54476	83613	48297	103310	63497	42587
	112790	94408	119568	156981	53871	81981	99692	113357
	114977	147976	52113	62836	48431	125334	68951	64345
	113362	154887	136320	141111	100966	44812	89642	95629
	119550	167536	136122	139036	7472	141399	84199	157838
	60122	134433	123025	123806	63777	48915	63624	146033
	64493	207262	54259	97747	84665	71710	69273	155725
	74470	123632	61492	75286	40931	84622	82615	71096
	51961	203706	67206	84951	58024	70964	21827	72504
	83072	229613	65866	97109	64810	100111		110271
	64418	90784	43427	145229	71952	194325		74931
	66609	218237	29692	59614	99309	126196		51906
	60921	238616	68159	78765	69492	234605		64924
	81455	169270	84462	93231	77115	75485		51191
	71264	141091	89914	46387	77379	9260		56214
	71474	95235	63426	113645	110489	96582		116033
	70689	238714	63729	86980	95294	90691		96035
	31632	250356	72516	198473	102400	96067		119417
	72497			182349	54828	89406		145258
						70161
