# Supplementary material for: Hemocytes facilitate interclonal cooperation-induced tumor malignancy by hijacking the innate immune system in Drosophila
Source: EMBO J. 2025 Aug 22;44(19):5394–428. doi: 10.1038/s44318-025-00547-5 (PMC12489090; doi:10.1038/s44318-025-00547-5)
Supplement: Supplementary file 10 — Source data Fig. 6 [file 44318_2025_547_MOESM10_ESM.zip › Figure 6C/Figure 6C.xlsx]

## Sheet: Sheet1
Group	WT//QRasV12	M6-/-//QRasV12	M6-/-//QRasV12 He>spzRNAi
	324098	681555	476132
	328999	698715	487098
	333896	706682	499474
	358712	713942	511664
	343578	720806	523776
	378417	727034	535521
	353133	732834	499561
	357804	591215	487121
	309117	618268	474452
	303781	642553	458076
	298618	681126	505875
	273303	695460	473752
	288078	808002	431690
	293303	719271	579365
	330197	672164	551638
	390127	688260
